# Supplementary material for: Don’t Tell Us How Strong It Feels! Converging and Discriminant Validity of an Indirect Measure of Emotional Evidence Accumulation Efficiency
Source: J Intell. 2026 Jan 31;14(2):19. doi: 10.3390/jintelligence14020019 (PMC12941456; doi:10.3390/jintelligence14020019)
Supplement: Supplementary file 1 [file jintelligence-14-00019-s001.zip]

Archive with 1 entries (1 files):
- jintelligence-3966444-supplementary.pdf
